# Supplementary material for: Analysis of Biomarker Levels in Nasopharyngeal Swabs, Serum, and Saliva Across Different Health Conditions
Source: Life (Basel). 2025 Feb 19;15(2):324. doi: 10.3390/life15020324 (PMC11857456; doi:10.3390/life15020324)
Supplement: Supplementary file 1 [file life-15-00324-s001.zip]

Archive with 1 entries (1 files):
- life-3426107-supplementary.pdf
